# Supplementary material for: Remodeling nanodroplets into hierarchical mesoporous silica nanoreactors with multiple chambers
Source: Nat Commun. 2022 Oct 17;13:6136. doi: 10.1038/s41467-022-33856-y (PMC9576742; doi:10.1038/s41467-022-33856-y)
Supplement: Supplementary file 7 — Source Data [file 41467_2022_33856_MOESM7_ESM.xlsx]

## Sheet: Figure 1-2
Inset of Figure 1c			Figure 1h					Inset of Figure 1h			Figure 2c	R1		Figure 2f	R1		R2		Figure 2i	R1		R2		R3
body length nm	counts		Relative pressure	adsorption volume	Relative pressure	adsorption volume		Pore diameter nm	dv/dD cm-3 g-1 nm-1		Outer dimater nm	counts		Outer dimater nm	counts	Outer dimater nm	counts		Outer dimater nm	counts	Outer dimater nm	counts	Outer dimater nm	counts
472.5	4		0.02402	16.0185	0.9887	295.619		37.0596	0.056292		145.5	0		110.5	0	167.5	0		64.5	0	152.5	0	147.5	0
478.5	8		0.05525	22.5094	0.97752	269.526		24.234	0.083841		146.5	0		111.5	0	169.5	0		67.5	0	153.5	0	149.5	0
484.5	10		0.07477	26.819	0.96572	233.096		13.7662	0.088987		147.5	0		112.5	0	171.5	0		71.5	0	155.5	0	151.5	0
490.5	17		0.10017	30.4572	0.94897	216.254		9.17769	0.108603		148.5	0		113.5	0	173.5	0		75.5	0	157.5	0	153.5	0
496.5	35		0.12502	31.0295	0.919	199.582		7.43966	0.122585		149.5	0		114.5	0	175.5	0		79.5	0	159.5	0	155.5	0
502.5	55		0.15015	34.6332	0.89788	190.837		6.55376	0.14102		150.5	0		116.5	0	177.5	0		83.5	0	161.5	0	159.5	1
508.5	62		0.17491	36.2159	0.86448	180.761		5.86323	0.149875		151.5	0		118.5	0	179.5	0		87.5	0	165.5	0	163.5	2
514.5	54		0.19985	37.7998	0.84977	174.361		5.29316	0.170508		152.5	0		120.5	0	181.5	0		91.5	0	169.5	0	167.5	3
520.5	45		0.22472	39.3689	0.83597	168.325		4.81878	0.201219		153.5	0		122.5	1	183.5	2		95.5	0	173.5	0	171.5	6
526.5	39		0.24968	40.9401	0.82485	162.786		4.42307	0.274064		154.5	0		124.5	3	185.5	4		99.5	0	177.5	0	175.5	10
532.5	36		0.26249	41.7587	0.80318	156.186		4.07607	0.411707		155.5	0		126.5	4	187.5	6		103.5	2	181.5	0	179.5	11
538.5	34		0.2751	42.5491	0.77288	144.207		3.78065	0.639714		156.5	0		128.5	8	189.5	10		107.5	5	185.5	0	183.5	9
544.5	30		0.2992	44.0484	0.74667	127.204		3.52891	0.87845		157.5	0		130.5	12	191.5	13		111.5	9	189.5	0	187.5	5
550.5	24		0.32484	45.6572	0.72385	109.572		3.30574	1.1573		158.5	0		132.5	16	193.5	16		115.5	10	193.5	1	191.5	3
556.5	17		0.34991	47.2514	0.6984	96.2724		3.11255	1.3576		159.5	0		134.5	17	195.5	17		119.5	10	197.5	2	195.5	1
562.5	12		0.37409	48.827	0.67173	86.272		2.94495	1.46921		160.5	0		136.5	15	197.5	16		123.5	6	201.5	2	199.5	0
568.5	8		0.39912	50.5071	0.64442	78.4386		2.7949	1.53753		161.5	0		138.5	11	199.5	13		127.5	3	205.5	3	203.5	0
574.5	6		0.42402	52.2375	0.62035	73.4197		2.65669	1.56777		162.5	0		140.5	7	201.5	10		131.5	1	209.5	4	207.5	0
580.5	5		0.44888	54.064	0.59478	69.1439		2.52151	1.5447		163.5	0		142.5	5	203.5	7		135.5	0	213.5	5	211.5	0
586.5	3		0.47384	56.004	0.56773	65.4339		2.39362	1.50714		164.5	1		144.5	4	205.5	4		139.5	0	217.5	7	215.5	0
			0.49865	58.0761	0.54125	62.3681		2.20042	1.48255		165.5	2		146.5	2	207.5	2		143.5	0	221.5	8	219.5	0
			0.52353	60.2983	0.51509	59.6881		2.04279	1.37145		166.5	4		148.5	1	209.5	1		147.5	0	225.5	11	223.5	0
			0.54829	62.7326	0.48878	57.303		1.94975	1.33225		167.5	5		150.5	0	211.5	0		151.5	0	229.5	9	227.5	0
			0.57308	65.3994	0.46288	55.1163		1.86317	1.28343		168.5	9		152.5	0	213.5	0		155.5	0	233.5	7	231.5	0
			0.59777	68.382	0.41221	51.3269		1.77759	1.23025		169.5	12		154.5	0	215.5	0		159.5	0	237.5	5
			0.62259	71.7256	0.36026	47.7829		1.66342	1.12038		170.5	14		156.5	0	217.5	0		163.5	0	241.5	4
			0.64683	75.5112	0.30182	44.0766		1.53857	1.05459		171.5	17		158.5	0	219.5	0		167.5	0	245.5	3
			0.67139	79.9742	0.25141	40.9451		1.42974	0.975001		172.5	17		160.5	0	221.5	0		171.5	0	249.5	2
			0.69583	85.1671	0.20115	37.7659		1.33273	0.883405		173.5	16		162.5	0	223.5	0		175.5	0	253.5	2
			0.70986	88.6961	0.15073	34.5388		1.24554	0.842119		174.5	14		164.5	0	225.5	0		179.5	0	257.5	1
			0.72238	92.2057	0.10057	31.3176		1.16725	0.773375		175.5	11				226.5	0		183.5	0	261.5	0
			0.73461	96.0072				1.09632	0.734625		176.5	9				227.5	0		187.5	0	265.5	0
			0.74683	100.218				1.0316	0.672808		177.5	6							191.5	0	269.5	0
			0.77307	109.215				0.97229	0.65023		178.5	4							195.5	0	273.5	0
			0.78433	117.785				0.91756	0.607144		179.5	3							199.5	0	277.5	0
			0.79576	121.152				0.86686	0.582879		180.5	2							203.5	0
			0.80594	125.487				0.81974	0.547742		181.5	1							207.5	0
			0.81582	132.154				0.77552	0.545221		182.5	0
			0.82564	135.192				0.73464	0.543359		183.5	0
			0.83563	139.616				0.69587	0.542534		184.5	0
			0.84604	144.123				0.65803	0.557664		185.5	0
			0.85642	147.709				0.62281	0.570524		186.5	0
			0.86654	151.195				0.59835	0.610952		187.5	0
			0.87733	155.722				0.58137	0.678247		188.5	0
			0.88739	159.155				0.55595	0.630774		189.5	0
			0.89749	166.252				0.52421	0.614883		190.5	0
			0.90754	170.462				0.49317	0.575998		191.5	0
			0.91729	181.871				0.46259	0.48962		192.5	0
			0.92685	186.833				0.43185	0.302709		193.5	0
			0.93683	192.55							194.5	0
			0.95708	210.257							195.5	0
			0.97632	236.951							196.5	0
			0.98549	275.064							197.5	0
			0.9887	295.619

## Sheet: Figure 3
Figure 3d						Figure 3h
single-chamber	dual-chambers	tri-chambers				second diameter nm					center distance nm
255±31 (nm)	347±27 (nm)	396±44 (nm)				20min	30min	45min	60min		20min	30min	45min	60min
221	311	375				165±9 (nm)	207±13 (nm)	245±16 (nm)	375±17 (nm)		220±12 (nm)	198±12 (nm)	188±11 (nm)	178±13 (nm)
281	309	332				159	209	232	368		217	189	182	166
232	327	341				155	193	264	355		208	212	180	174
224	331	345				167	211	223	379		215	221	202	192
223	381	456				171	191	261	403		206	187	199	161
285	378	444				173	221	229	395		229	195	203	158
281	377	354				159	229	238	352		231	214	169	179
215	379	359				177	197	258	347		217	216	171	186
209	321	441				166	196	260	351		226	208	163	202
216	316	447				179	199	266	356		201	192	186	193
289	383	432				149	195	223	370		199	186	181	201
279	315	441				153	203	242	396		213	203	197	183
219	332	359				164	211	258	408		214	192	201	162
289	384	382				171	198	261	388		228	182	200	182
284	378	339				155	195	217	379		215	201	191	156
269	319	414				152	202	242	375		222	192	188	163
291	329	456				157	219	262	368		209	184	196	177
217	324	421				174	227	237	377		239	218	201	183
222	386	367				178	203	255	387		243	203	199	192
231	321	347				169	231	239	369		234	184	181	179
279	377	345				167	226	228	383		229	186	184	184
282	382	464
229	324	460
214	368	424
286	342	431
221	351	388
277	311	362
279	386	359
285	376	372
288	381	429
269	332
244	322
231	324
286	379
262	321
216	379
286	331
277	335
224	348
279	326
276	324
278	369
288	375
218	344
289	322
217	371
231	328
281	326
220	330
279	372
229
284
220
287
212

## Sheet: Figure 5
	dual-chambers								single-chamber
Figure 5f	1-1	1-2	1-3	1-4	1-5			Figure 5g	1-1	1-2	1-3	1-4	1-5				Figure 5h
Time h	concentration moL/mL	concentration moL/mL	concentration moL/mL	concentration moL/mL	concentration moL/mL			Time h	concentration moL/mL	concentration moL/mL	concentration moL/mL	concentration moL/mL	concentration moL/mL				Time h	selectivity %	Time h	selectivity %
0	0.1	0	0	0	0			0	0.1	0	0	0	0				1	5.74413	0.5	2.59067
0.25	0.0649	0.0329	0.0018	0.0004	0			0.5	0.0735	0.0236	0.0015	0.0009	0.0005				1.5	10.3321	1	4.37086
0.5	0.0418	0.0533	0.0042	0.0005	0.0002			1	0.0611	0.0343	0.0022	0.0013	0.0011				2	14.2415	1.5	9.19037
1	0.0243	0.0698	0.0028	0.0021	0.001			1.5	0.0453	0.0464	0.0018	0.0043	0.0022				3	13.6856	2	36.9048
1.5	0.0086	0.0804	0.0012	0.0075	0.0023			2	0.0354	0.0517	0.0012	0.0084	0.0031				4	28.0549	3	64.0838
2	0.0062	0.0535	0.0014	0.0341	0.0048			3	0.0262	0.0591	0.0009	0.0095	0.0043				5	35.446	4	76.9206
3	0.0021	0.0272	0.0024	0.0612	0.0071			4	0.0188	0.0453	0.0011	0.0212	0.0124				6	41.8571
4	0.0008	0.0122	0.0023	0.0752	0.0095			5	0.0133	0.0361	0.0015	0.0302	0.0189
								6	0.0106	0.0264	0.0052	0.0354	0.0224
Fitted curves								Fitted curves
	1-1	1-2	1-3	1-4	1-5				1-1	1-2	1-3	1-4	1-5				Figure 5i
Time h	concentration moL/mL	concentration moL/mL	concentration moL/mL	concentration moL/mL	concentration moL/mL			Time h	concentration moL/mL	concentration moL/mL	concentration moL/mL	concentration moL/mL	concentration moL/mL				catalyst number	yield %	selectivity %
0	0.1	0	0	0	0			0	0.1	0	0	0	0				1	36.6	41.3
0.05	0.09252	0.00748	0	0	0			0.05	0.09712	0.00288	0	0	0				2	23.1	34.7
0.1	0.0855	0.01439	0.000111864	1.64291e-06	1.64291e-06			0.1	0.09437	0.00563	2.68881e-06	0	1.83911e-07				3	29.2	43.5
0.15	0.07893	0.02074	0.000331202	7.70867e-06	7.70867e-06			0.15	0.09172	0.00827	1.1012e-05	0.000111719	9.23121e-07				4	38.9	39.3
0.2	0.07277	0.02655	0.000650819	2.03003e-05	2.03003e-05			0.2	0.08918	0.01079	2.68919e-05	0.000224878	2.56059e-06				5	75.2	76.5
0.25	0.06702	0.03187	0.00106	4.09433e-05	4.09433e-05			0.25	0.08674	0.0132	5.17435e-05	0.000338959	5.40266e-06
0.3	0.06165	0.03672	0.00156	7.06745e-05	7.06745e-05			0.3	0.0844	0.01551	8.66348e-05	0.000453719	9.71846e-06
0.35	0.05664	0.04111	0.00214	0.000110122	0.000110122			0.35	0.08214	0.01771	0.000132373	0.000569015	1.57412e-05
0.4	0.05197	0.04509	0.00278	0.000159574	0.000159574			0.4	0.07997	0.01981	0.000189557	0.000684754	2.36701e-05
0.45	0.04762	0.04867	0.0035	0.000219044	0.000219044			0.45	0.07788	0.02182	0.00025862	0.000800868	3.36731e-05
0.5	0.04357	0.05187	0.00426	0.000288323	0.000288323			0.5	0.07588	0.02374	0.000339855	0.000917309	4.58889e-05
0.55	0.03981	0.05473	0.00509	0.000367025	0.000367025			0.55	0.07394	0.02557	0.00043344	0.00103	6.04299e-05
0.6	0.03633	0.05726	0.00596	0.000454631	0.000454631			0.6	0.07207	0.02731	0.000539456	0.00115	7.7384e-05
0.65	0.03309	0.05949	0.00687	0.000550523	0.000550523			0.65	0.07028	0.02897	0.000657901	0.00127	9.68175e-05
0.7	0.0301	0.06143	0.00781	0.00065401	0.00065401			0.7	0.06854	0.03055	0.000788705	0.00139	0.000118777
0.75	0.02733	0.06311	0.00879	0.000764358	0.000764358			0.75	0.06687	0.03206	0.000931739	0.0015	0.00014329
0.8	0.02478	0.06454	0.0098	0.00088081	0.00088081			0.8	0.06525	0.03349	0.00109	0.00162	0.000170371
0.85	0.02243	0.06574	0.01083	0.001	0.001			0.85	0.06369	0.03485	0.00125	0.00174	0.000200018
0.9	0.02026	0.06674	0.01188	0.00113	0.00113			0.9	0.06219	0.03615	0.00143	0.00186	0.000232217
0.95	0.01827	0.06753	0.01294	0.00126	0.00126			0.95	0.06073	0.03738	0.00162	0.00198	0.000266943
1	0.01644	0.06815	0.01402	0.00139	0.00139			1	0.05933	0.03855	0.00182	0.00209	0.000304163
1.05	0.01476	0.0686	0.01511	0.00153	0.00153			1.05	0.05797	0.03966	0.00203	0.00221	0.000343831
1.1	0.01323	0.0689	0.01621	0.00167	0.00167			1.1	0.05665	0.04071	0.00226	0.00233	0.0003859
1.15	0.01183	0.06906	0.01731	0.0018	0.0018			1.15	0.05538	0.0417	0.00249	0.00245	0.000430312
1.2	0.01056	0.06909	0.01841	0.00194	0.00194			1.2	0.05414	0.04265	0.00273	0.00257	0.000477005
1.25	0.0094	0.069	0.01952	0.00208	0.00208			1.25	0.05295	0.04354	0.00298	0.00269	0.000525914
1.3	0.00834	0.06882	0.02062	0.00222	0.00222			1.3	0.0518	0.04439	0.00324	0.00281	0.000576969
1.35	0.00739	0.06853	0.02172	0.00236	0.00236			1.35	0.05068	0.04519	0.00351	0.00293	0.000630096
1.4	0.00653	0.06816	0.02281	0.0025	0.0025			1.4	0.04959	0.04594	0.00378	0.00304	0.000685222
1.45	0.00575	0.06772	0.0239	0.00263	0.00263			1.45	0.04854	0.04665	0.00407	0.00316	0.000742268
1.5	0.00505	0.0672	0.02498	0.00277	0.00277			1.5	0.04752	0.04732	0.00436	0.00328	0.000801157
1.55	0.00442	0.06662	0.02606	0.0029	0.0029			1.55	0.04653	0.04795	0.00466	0.0034	0.000861811
1.6	0.00385	0.06599	0.02712	0.00303	0.00303			1.6	0.04557	0.04854	0.00496	0.00352	0.000924149
1.65	0.00335	0.06532	0.02818	0.00316	0.00316			1.65	0.04464	0.0491	0.00527	0.00364	0.000988093
1.7	0.0029	0.0646	0.02922	0.00328	0.00328			1.7	0.04373	0.04962	0.00559	0.00376	0.00105
1.75	0.0025	0.06384	0.03025	0.0034	0.0034			1.75	0.04285	0.05011	0.00592	0.00388	0.00112
1.8	0.00215	0.06306	0.03127	0.00352	0.00352			1.8	0.042	0.05057	0.00624	0.004	0.00119
1.85	0.00184	0.06225	0.03227	0.00364	0.00364			1.85	0.04117	0.05099	0.00658	0.00412	0.00126
1.9	0.00157	0.06141	0.03326	0.00375	0.00375			1.9	0.04036	0.05139	0.00692	0.00424	0.00133
1.95	0.00133	0.06056	0.03424	0.00386	0.00386			1.95	0.03958	0.05176	0.00726	0.00436	0.0014
2	0.00112	0.0597	0.03521	0.00397	0.00397			2	0.03882	0.0521	0.00761	0.00448	0.00147
2.05	0.00094102	0.05883	0.03616	0.00407	0.00407			2.05	0.03808	0.05241	0.00796	0.0046	0.00155
2.1	0.000784677	0.05795	0.03709	0.00418	0.00418			2.1	0.03736	0.05271	0.00831	0.00472	0.00162
2.15	0.000650197	0.05706	0.03801	0.00427	0.00427			2.15	0.03666	0.05297	0.00867	0.00484	0.0017
2.2	0.000535127	0.05618	0.03892	0.00437	0.00437			2.2	0.03598	0.05322	0.00903	0.00496	0.00178
2.25	0.000437216	0.05529	0.03981	0.00446	0.00446			2.25	0.03531	0.05344	0.0094	0.00508	0.00185
2.3	0.000354409	0.0544	0.04069	0.00455	0.00455			2.3	0.03466	0.05364	0.00976	0.0052	0.00193
2.35	0.000284833	0.05352	0.04155	0.00464	0.00464			2.35	0.03404	0.05383	0.01013	0.00532	0.00201
2.4	0.000226788	0.05265	0.0424	0.00472	0.00472			2.4	0.03342	0.05399	0.0105	0.00544	0.00209
2.45	0.000178736	0.05178	0.04324	0.0048	0.0048			2.45	0.03282	0.05413	0.01087	0.00556	0.00217
2.5	0.000139292	0.05092	0.04406	0.00488	0.00488			2.5	0.03224	0.05426	0.01125	0.00568	0.00225
2.55	0.000107215	0.05007	0.04486	0.00496	0.00496			2.55	0.03167	0.05437	0.01162	0.0058	0.00233
2.6	8.13956e-05	0.04923	0.04566	0.00503	0.00503			2.6	0.03112	0.05447	0.012	0.00592	0.00241
2.65	6.08489e-05	0.0484	0.04644	0.0051	0.0051			2.65	0.03058	0.05455	0.01238	0.00604	0.00249
2.7	4.47057e-05	0.04758	0.0472	0.00517	0.00517			2.7	0.03006	0.05461	0.01276	0.00616	0.00257
2.75	3.22037e-05	0.04678	0.04795	0.00524	0.00524			2.75	0.02954	0.05467	0.01314	0.00628	0.00265
2.8	2.26787e-05	0.04598	0.04869	0.0053	0.0053			2.8	0.02904	0.0547	0.01352	0.0064	0.00274
2.85	1.55566e-05	0.0452	0.04942	0.00536	0.00536			2.85	0.02855	0.05473	0.0139	0.00653	0.00282
2.9	1.03461e-05	0.04444	0.05013	0.00542	0.00542			2.9	0.02808	0.05474	0.01428	0.00665	0.0029
2.95	6.63066e-06	0.04368	0.05083	0.00548	0.00548			2.95	0.02761	0.05475	0.01466	0.00677	0.00298
3	4.06137e-06	0.04294	0.05152	0.00553	0.00553			3	0.02716	0.05474	0.01504	0.00689	0.00306
3.05	2.35013e-06	0.04221	0.0522	0.00559	0.00559			3.05	0.02671	0.05472	0.01542	0.00701	0.00315
3.1	1.26288e-06	0.04149	0.05286	0.00564	0.00564			3.1	0.02628	0.05469	0.01581	0.00713	0.00323
3.15	6.13201e-07	0.04079	0.05352	0.00569	0.00569			3.15	0.02586	0.05465	0.01619	0.00725	0.00331
3.2	2.56291e-07	0.0401	0.05416	0.00574	0.00574			3.2	0.02544	0.0546	0.01657	0.00737	0.00339
3.25	8.31354e-08	0.03942	0.05479	0.00579	0.00579			3.25	0.02504	0.05454	0.01695	0.00749	0.00347
3.3	1.50508e-08	0.03876	0.05541	0.00583	0.00583			3.3	0.02464	0.05448	0.01733	0.00761	0.00355
								3.35	0.02426	0.0544	0.0177	0.00773	0.00364
								3.4	0.02388	0.05432	0.01808	0.00785	0.00372
								3.45	0.02351	0.05423	0.01846	0.00797	0.0038
								3.5	0.02315	0.05414	0.01883	0.0081	0.00388
								3.55	0.0228	0.05404	0.01921	0.00822	0.00396
								3.6	0.02245	0.05393	0.01958	0.00834	0.00404
								3.65	0.02211	0.05382	0.01995	0.00846	0.00412
								3.7	0.02178	0.0537	0.02032	0.00858	0.0042
								3.75	0.02146	0.05357	0.02069	0.0087	0.00427
								3.8	0.02114	0.05344	0.02106	0.00882	0.00435
								3.85	0.02083	0.05331	0.02143	0.00894	0.00443
								3.9	0.02053	0.05317	0.02179	0.00906	0.00451
								3.95	0.02023	0.05303	0.02216	0.00918	0.00459
								4	0.01994	0.05288	0.02252	0.00931	0.00466
								4.05	0.01966	0.05273	0.02288	0.00943	0.00474
								4.1	0.01938	0.05257	0.02323	0.00955	0.00482
								4.15	0.0191	0.05242	0.02359	0.00967	0.00489
								4.2	0.01883	0.05225	0.02395	0.00979	0.00497
								4.25	0.01857	0.05209	0.0243	0.00991	0.00504
								4.3	0.01831	0.05192	0.02465	0.01003	0.00511
								4.35	0.01806	0.05175	0.025	0.01015	0.00519
								4.4	0.01782	0.05158	0.02535	0.01027	0.00526
								4.45	0.01757	0.0514	0.02569	0.0104	0.00533
								4.5	0.01733	0.05123	0.02603	0.01052	0.0054
								4.55	0.0171	0.05105	0.02637	0.01064	0.00548
								4.6	0.01687	0.05087	0.02671	0.01076	0.00555
								4.65	0.01665	0.05068	0.02705	0.01088	0.00562
								4.7	0.01643	0.0505	0.02739	0.011	0.00569
								4.75	0.01621	0.05031	0.02772	0.01112	0.00576
								4.8	0.016	0.05012	0.02805	0.01124	0.00583
								4.85	0.01579	0.04993	0.02838	0.01137	0.00589
								4.9	0.01559	0.04974	0.02871	0.01149	0.00596
								4.95	0.01539	0.04955	0.02903	0.01161	0.00603
								5	0.01519	0.04936	0.02935	0.01173	0.0061
								5.05	0.015	0.04917	0.02967	0.01185	0.00616
								5.1	0.01481	0.04897	0.02999	0.01197	0.00623
								5.15	0.01462	0.04878	0.03031	0.01209	0.00629
								5.2	0.01444	0.04858	0.03062	0.01222	0.00636
								5.25	0.01426	0.04838	0.03093	0.01234	0.00642
								5.3	0.01409	0.04819	0.03124	0.01246	0.00649
								5.35	0.01391	0.04799	0.03155	0.01258	0.00655
								5.4	0.01374	0.04779	0.03186	0.0127	0.00661
								5.45	0.01357	0.04759	0.03216	0.01282	0.00667
								5.5	0.01341	0.04739	0.03246	0.01294	0.00673
								5.55	0.01325	0.04719	0.03276	0.01307	0.00679
								5.6	0.01309	0.047	0.03306	0.01319	0.00685
								5.65	0.01293	0.0468	0.03335	0.01331	0.00691
								5.7	0.01278	0.0466	0.03365	0.01343	0.00697
								5.75	0.01263	0.0464	0.03394	0.01355	0.00703
								5.8	0.01248	0.0462	0.03423	0.01367	0.00709
								5.85	0.01234	0.046	0.03451	0.01379	0.00715
								5.9	0.01219	0.0458	0.0348	0.01392	0.00721
								5.95	0.01205	0.0456	0.03508	0.01404	0.00726
								6	0.01191	0.04541	0.03536	0.01416	0.00732

## Sheet: Figure 6
	single-chamber	dual-chambers
Figure 6c	dc/dy 10^7 mol/m^4	dc/dy 10^7 mol/m^4
A	3.3	9.3
B	0.79	0.47
C	0.21	-6.01
D	-0.24	-4.32
Figure 6f	mol/m^3	mol/m^3
diffusion distance	Concentration-single-chamber	Concentration dual-chamber
0	97.5	90.94
20	96.61	89.21
40	95.97	88.38
60	95.8	88.11
80	95.65	88.2
100	95.56	88.75
120	95.5	89.67
140	95.48	91.01
160	95.48	92.13
180	95.51	93.14
200	95.57	94
220	95.65	94.62

## Sheet: Supplmentary Figure 3, 6
Supplmentary Figure 3					Supplmentary Figure 6b									Supplmentary Figure 6c
					THF amount	0 mL	0.05 mL		0.1 mL		0.2 mL			Solvent amount	0 mL	0.1 mL THF		0.1 mL DMSO		0.1 mL Propanol		0.1 mL Butanol
chamber number	R1 nm	R2 nm	R3 nm		droplet size	percentage(%)	droplet size	percentage(%)	droplet size	percentage(%)	droplet size	percentage(%)		droplet size	percentage(%)	droplet size	percentage(%)	droplet size	percentage(%)	droplet size	percentage(%)
1	176				8.721	0	8.72094	0	8.72094	0	8.72094	0.03403		8.721	0	8.72094	0	8.721	0	8.721	0	8.721	0
2	191	135			10.1	0	10.0995	0	10.0995	0	10.0995	0.03507		10.1	0	10.0995	0	10.1	0	10.1	0	10.1	0
3	210	162	125		11.7	0	11.6961	0	11.6961	0	11.6961	0.01716		11.7	0	11.6961	0	11.7	0	11.7	0	11.7	0
					13.54	0	13.545	0	13.545	0	13.545	0.00346		13.54	0	13.545	0	13.54	0	13.54	0	13.54	0
					15.69	0	15.6862	0	15.6862	0	15.6862	0		15.69	0	15.6862	0	15.69	0	15.69	0	15.69	0
					18.17	0	18.1658	0	18.1658	0	18.1658	0		18.17	0	18.1658	0	18.17	0	18.17	0	18.17	0
					21.04	0	21.0374	0	21.0374	0	21.0374	0		21.04	0	21.0374	0	21.04	0	21.04	0	21.04	0
					24.36	0	24.363	0	24.363	0	24.363	0		24.36	0	24.363	0	24.36	0	24.36	0	24.36	0
					28.21	0	28.2143	0	28.2143	0	28.2143	0		28.21	0	28.2143	0	28.21	0	28.21	0	28.21	0
					32.67	0	32.6744	0	32.6744	0	32.6744	0		32.67	0	32.6744	0	32.67	0	32.67	0	32.67	0
					37.84	0	37.8396	0	37.8396	0	37.8396	0		37.84	0	37.8396	0	37.84	0	37.84	0	37.84	0
					43.82	0	43.8212	0	43.8212	0	43.8212	0		43.82	0	43.8212	0	43.82	0	43.82	0	43.82	0
					50.75	0	50.7484	0	50.7484	0	50.7484	0		50.75	0	50.7484	0	50.75	0	50.75	0	50.75	0
					58.77	0	58.7707	0	58.7707	0	58.7707	0		58.77	0	58.7707	0	58.77	0	58.77	0	58.77	0
					68.06	0	68.0611	0	68.0611	0	68.0611	0		68.06	0	68.0611	0	68.06	0	68.06	0	68.06	0
					78.82	0	78.8202	0	78.8202	0	78.8202	0		78.82	0	78.8202	0	78.82	0	78.82	0	78.82	0
					91.28	0	91.28	0	91.28	0	91.28	0		91.28	0	91.28	0	91.28	0	91.28	0	91.28	0
					105.7	0.1	105.709	0	105.709	0	105.709	0		105.7	0.1	105.709	0	105.7	0	105.7	0	105.7	0
					122.4	3.2	122.42	1.2	122.42	0	122.42	0		122.4	3.2	122.42	0	122.4	0	122.4	0	122.4	0.3
					141.8	6.4	141.772	6.52329	141.772	0	141.772	0		141.8	6.4	141.772	0	141.8	0	141.8	0	141.8	5.4
					164.2	16.8	164.183	24.1904	164.183	11.9009	164.183	0		164.2	16.8	164.183	11.9009	164.2	0	164.2	5.9	164.2	19.3
					190.1	29.5	190.137	35.3123	190.137	36.8645	190.137	9.8163		190.1	29.5	190.137	36.8645	190.1	15.3	190.1	21.1	190.1	32.8
					220.2	26.8	220.194	24.1616	220.194	38.0263	220.194	31.179		220.2	26.8	220.194	38.0263	220.2	36.9	220.2	32.5	220.2	27.1
					255	13.9	255.002	7.73164	255.002	13.0627	255.002	36.52		255	13.9	255.002	13.0627	255	30.5	255	25.7	255	12.1
					295.3	2.1	295.312	0.81517	295.312	0	295.312	18.7683		295.3	2.1	295.312	0	295.3	12.1	295.3	12.1	295.3	2.3
					342	0.8	341.995	0	341.995	0	341.995	3.61093		342	0.8	341.995	0	342	4.1	342	2.7	342	0.6
					396.1	0.1	396.058	0	396.058	0	396.058	0		396.1	0.1	396.058	0	396.1	1	396.1	0	396.1	0.1
					458.7	0	458.666	0	458.666	0	458.666	0		458.7	0	458.666	0	458.7	0.1	458.7	0	458.7	0
					531.2	0	531.172	0	531.172	0	531.172	0		531.2	0	531.172	0	531.2	0	531.2	0	531.2	0
					615.1	0	615.139	0	615.139	0	615.139	0		615.1	0	615.139	0	615.1	0	615.1	0	615.1	0

## Sheet: Supplmentary Figure 8, 14, 21
Supplmentary Figure 8b				Supplmentary Figure 14b							Supplmentary Figure 21a					Supplmentary Figure 21b
Time min	Zeta potential mV			Time min	L/D value	L/D value	L/D value				chamber number	Pd content %	Au content %				10^-5 wt%
0	48.9			20	0.82	0.73	0.68				1	1.62	2.31			chamber number	Pd content per unit area %	Au content per unit area %
2	39.7			30	0.96	0.86	1.05					1.53	2.47			1	0.87	1.28
5	22.7			45	1.43	1.11	1.23					1.75	2.62			2	1.12	1.77
10	26.8			60	2.83	2.71	2.47				2	1.41	2.16
20	38.1											1.53	2.32
30	41.5											1.71	2.44
45	42.1

## Sheet: Supplmentary Figure 22-27
Supplmentary Figure 22b	First step				Supplmentary Figure 22c	Second step					Supplmentary Figure 25 b	catalyst number	yield %	selectivity %
Time h	Conversion % Pd	Conversion % Au			Time h	Conversion % Pd	Conversion % Au					1	0.2	0.2
0	0	0			0	0	0					2	21.4	43.5
0.5	42.6	12.2			0.5	0	18.9					3	0.2	0.2
1	65.8	23.8			1	0	32.6					4	12.2	36.9
1.5	85	33.9			1.5	0	54.2					5	36.6	41.3
2	91.4	39.5			2	0	68.5					6	23.1	34.7
2.5	96.8	43.2			2.5	0	73.6					7	29.2	43.5
3	97.1	45.7			3	0.5	78.5					8	38.9	39.3
4	97.3	48.6			4	0.8	82.9					9	75.2	76.5
5	97.4	49			5	0.9	85.6
										Supplmentary Figure 26a					Supplmentary Figure 26b
Supplmentary Figure 23a	Bare Pd	Bare Au			Supplmentary Figure 23b						single-chamber	dual-chambers
Time h	Conversion % Pd	Conversion % Au				yield %	selectivity %			Time min	conversion %	conversion %				selectivity %
0	0	0			Bare Pd	0.2	0.2			0	0	0			single-chamber	41.3
0.5	5.8	11.2			Bare Au	12.2	36.9			15	9	17			dual-chambers	76.5
1	10.5	19.6								30	25	51
1.5	13.7	28.7								60	38	81
2	15.8	34.8								90	54	89
3	18.2	44.9								120	65	91
4	22.6	52.3								180	71	94
5	28.8	61.8								240	79	96
6	32.6	68.4								300	81	98
8	34.2	71.5								360	82	99
Supplmentary Figure 27a
	1 cycle	2 cycle	5 cycle	6 cycle	10 cycle			Supplmentary Figure 27b
Time min	Conversion %	Conversion %	Conversion %	Conversion %	Conversion %				1 cycle	2 cycle	5 cycle	6 cycle	10 cycle
0	0	0	0	0	0			Time min	selectivity %	selectivity %	selectivity %	selectivity %	selectivity %
15	16.5	16.3	15.8	14.7	9.3			0	0	0	0	0	0
30	55.1	56.2	48.9	44.6	34.6			15	1.2	1.2	1.1	0.91	0.5
60	82.5	80.8	72.2	66.8	44.5			30	2.6	2.5	2.2	1.9	1.1
90	90.4	88.6	82.6	75.3	52.2			60	3.8	3.7	3.4	2.8	1.9
120	92.7	92.3	87.3	82.2	59.9			90	8.5	6.8	6.2	5.7	4.2
180	94.6	95.1	90.6	85.4	65.4			120	34.1	32.9	29.1	22.1	14.8
240	97.8	96.5	92.9	90.1	73.8			180	61.2	58.8	52.3	42.4	23.9
300	99.3	99.1	97.3	93.2	76.5			240	74.9	71.2	65.2	57.1	28.4
360	99.9	99.5	98.5	93.4	78.5			300	75.2	71.5	66.8	60.6	31.3
Supplmentary Figure 27c					Supplmentary Figure 27d
cycles	intital reaction rate mmol h-1 mmolPd-1				cycles	yield %	selectivity %
1	102.78				1	75.2	76.5005
2	102.78				2	71.55	71.9512
3	96.36				3	67.9	69.0743
4	99.57				4	68.2	69.0283
5	99.57				5	66.8	68.3027
6	96.36				6	60.6	64.8137
7	89.94				7	57.7	64.2539
8	83.52				8	45.2	52.6193
9	86.72				9	40.3	53.2365
10	57.81				10	31.3	41.5714

## Sheet: Supplmentary Figure 28, 30
Supplmentary Figure 28k
FI-IR												Supplmentary Figure 30b	Position A	Position B
1 cycle		2 cycle		5 cycle		6 cycle		10 cycle				Time μs	dc/dy (10^7 mol/m^4)	dc/dy (10^7 mol/m^4)
393.495	109.595	393.495	80.2323	393.495	64.1045	393.495	43.0686	393.495	22.8702			1	2.28	0.63114
401.211	108.797	401.211	79.2196	401.211	62.8281	401.211	41.5528	401.211	21.8505			10	6.02	4.11
408.927	108.256	408.927	78.4948	408.927	62.01	408.927	40.5511	408.927	21.5704			20	6.14	4.8
416.642	106.989	416.642	77.2515	416.642	59.8648	416.642	38.4044	416.642	18.8327			50	6.24	4.77
424.358	105.739	424.358	75.9499	424.358	57.7029	424.358	35.9946	424.358	16.2041
432.073	104.791	432.073	75.044	432.073	56.0272	432.073	34.1811	432.073	14.3011			Supplmentary Figure 30d	Position A	Position B
439.789	103.813	439.789	74.2053	439.789	54.1703	439.789	32.3665	439.789	11.8158			Time μs	dc/dy (10^7 mol/m^4)	dc/dy (10^7 mol/m^4)
447.504	102.954	447.504	73.5308	447.504	52.4663	447.504	30.7468	447.504	9.41145			1	1.789	0.322
455.22	102.439	455.22	73.1316	455.22	51.3852	455.22	29.7249	455.22	7.82772			10	6.087	4.11
462.936	102.2	462.936	72.9391	462.936	50.8576	462.936	29.2062	462.936	7.06109			20	3.91	2.68
470.651	102.312	470.651	73.0103	470.651	51.1756	470.651	29.4299	470.651	7.50902			50	0.703	1.21
478.367	102.809	478.367	73.36	478.367	52.29	478.367	30.3618	478.367	9.16508
486.082	103.734	486.082	74.102	486.082	54.2303	486.082	32.0417	486.082	11.8136
493.798	104.801	493.798	75.1008	493.798	56.4343	493.798	34.0821	493.798	14.7119
501.514	105.871	501.514	76.2552	501.514	58.5151	501.514	36.2444	501.514	17.2593
509.229	106.787	509.229	77.248	509.229	60.1615	509.229	37.9854	509.229	19.1211
516.945	107.422	516.945	77.9891	516.945	61.3214	516.945	39.1744	516.945	20.3539
524.66	107.828	524.66	78.463	524.66	62.0642	524.66	39.9085	524.66	21.1925
532.376	108.112	532.376	78.8026	532.376	62.6125	532.376	40.4401	532.376	21.9737
540.092	108.137	540.092	78.884	540.092	62.6874	540.092	40.5057	540.092	22.0195
547.807	108.154	547.807	78.9573	547.807	62.7744	547.807	40.5919	547.807	22.0186
555.523	108.205	555.523	79.0425	555.523	62.918	555.523	40.7438	555.523	22.2009
563.238	108.285	563.238	79.1954	563.238	63.1282	563.238	40.9915	563.238	22.4429
570.954	108.323	570.954	79.3278	570.954	63.2655	570.954	41.1628	570.954	22.4696
578.67	108.506	578.67	79.6064	578.67	63.6312	578.67	41.5535	578.67	22.8389
586.385	108.718	586.385	79.9053	586.385	63.9965	586.385	41.9674	586.385	23.2506
594.101	108.982	594.101	80.2975	594.101	64.4838	594.101	42.5146	594.101	23.8515
601.816	109.244	601.816	80.6629	601.816	64.9713	601.816	43.0429	601.816	24.4442
609.532	109.516	609.532	81.0446	609.532	65.4682	609.532	43.5736	609.532	25.0049
617.248	109.709	617.248	81.3463	617.248	65.8045	617.248	43.9535	617.248	25.3313
624.963	109.94	624.963	81.6917	624.963	66.1944	624.963	44.4039	624.963	25.7618
632.679	110.124	632.679	81.9717	632.679	66.5004	632.679	44.7499	632.679	26.0282
640.394	110.375	640.394	82.3171	640.394	66.9297	640.394	45.2127	640.394	26.518
648.11	110.641	648.11	82.6676	648.11	67.3635	648.11	45.6949	648.11	27.0936
655.826	110.866	655.826	82.9998	655.826	67.7361	655.826	46.1232	655.826	27.5373
663.541	111.041	663.541	83.2687	663.541	68.0178	663.541	46.4477	663.541	27.8305
671.257	111.276	671.257	83.6157	671.257	68.4171	671.257	46.892	671.257	28.2629
678.972	111.451	678.972	83.8742	678.972	68.6921	678.972	47.2029	678.972	28.4938
686.688	111.561	686.688	84.0749	686.688	68.8556	686.688	47.4193	686.688	28.5329
694.404	111.661	694.404	84.261	694.404	69.0265	694.404	47.6071	694.404	28.5313
702.119	111.842	702.119	84.5425	702.119	69.3441	702.119	47.925	702.119	28.7808
709.835	112.019	709.835	84.8131	709.835	69.6244	709.835	48.2299	709.835	29.0608
717.55	112.213	717.55	85.1122	717.55	69.9266	717.55	48.5796	717.55	29.3771
725.266	112.398	725.266	85.3864	725.266	70.2127	725.266	48.8912	725.266	29.6309
732.981	112.597	732.981	85.6816	732.981	70.532	732.981	49.2283	732.981	29.9027
740.697	112.75	740.697	85.9189	740.697	70.7695	740.697	49.4964	740.697	30.0136
748.413	112.945	748.413	86.2041	748.413	71.0685	748.413	49.8317	748.413	30.1918
756.128	113.173	756.128	86.5203	756.128	71.4194	756.128	50.1891	756.128	30.4542
763.844	113.322	763.844	86.7266	763.844	71.6669	763.844	50.4086	763.844	30.6433
771.559	113.052	771.559	86.2982	771.559	71.2173	771.559	49.8705	771.559	30.1637
779.275	112.313	779.275	85.1594	779.275	69.9944	779.275	48.4894	779.275	28.9695
786.991	111.545	786.991	83.9994	786.991	68.7334	786.991	47.0679	786.991	27.7344
794.706	111.152	794.706	83.4235	794.706	68.1019	794.706	46.3582	794.706	27.1023
802.422	111.187	802.422	83.47	802.422	68.1495	802.422	46.4236	802.422	27.0995
810.137	111.699	810.137	84.2095	810.137	68.9639	810.137	47.3363	810.137	27.8733
817.853	112.652	817.853	85.6239	817.853	70.4851	817.853	49.0239	817.853	29.3242
825.569	113.953	825.569	87.6361	825.569	72.5542	825.569	51.3421	825.569	31.2066
833.284	115.479	833.284	90.0638	833.284	74.8956	833.284	54.0086	833.284	33.2264
841	117.122	841	92.7214	841	77.3306	841	56.7829	841	35.3034
848.715	118.528	848.715	95.0354	848.715	79.3824	848.715	59.0858	848.715	36.97
856.431	119.454	856.431	96.572	856.431	80.7304	856.431	60.5617	856.431	37.9524
864.147	119.957	864.147	97.3635	864.147	81.4197	864.147	61.2757	864.147	38.3272
871.862	120.161	871.862	97.6562	871.862	81.7023	871.862	61.5073	871.862	38.346
879.578	120.025	879.578	97.436	879.578	81.5906	879.578	61.27	879.578	38.0251
887.293	119.53	887.293	96.6397	887.293	81.0142	887.293	60.5069	887.293	37.3388
895.009	118.769	895.009	95.3642	895.009	79.9836	895.009	59.266	895.009	36.29
902.725	117.954	902.725	93.9964	902.725	78.8153	902.725	57.9222	902.725	35.1778
910.44	117.171	910.44	92.6917	910.44	77.6931	910.44	56.6369	910.44	34.1023
918.156	116.303	918.156	91.2511	918.156	76.4298	918.156	55.1833	918.156	32.8889
925.871	115.236	925.871	89.5173	925.871	74.7983	925.871	53.3408	925.871	31.3432
933.587	114.07	933.587	87.7139	933.587	73.002	933.587	51.3396	933.587	29.652
941.303	112.977	941.303	86.1072	941.303	71.3447	941.303	49.4926	941.303	28.0615
949.018	112.047	949.018	84.7906	949.018	69.9285	949.018	47.9184	949.018	26.6706
956.734	111.304	956.734	83.7623	956.734	68.7397	956.734	46.6267	956.734	25.4898
964.449	110.859	964.449	83.1692	964.449	67.9742	964.449	45.831	964.449	24.8015
972.165	110.959	972.165	83.3401	972.165	68.05	972.165	45.9765	972.165	25.0564
979.881	112.035	979.881	84.9439	979.881	69.6728	979.881	47.8343	979.881	26.7934
987.596	114.136	987.596	88.2075	987.596	72.9647	987.596	51.5148	987.596	29.7752
995.312	115.979	995.312	91.2622	995.312	75.9772	995.312	54.8407	995.312	32.1752
1003.03	116.016	1003.03	91.517	1003.03	76.2838	1003.03	55.1224	1003.03	32.1727
1010.74	114.054	1010.74	88.589	1010.74	73.434	1010.74	51.9168	1010.74	29.5198
1018.46	110.74	1018.46	83.7253	1018.46	68.1247	1018.46	46.1337	1018.46	24.6051
1026.17	107.109	1026.17	78.7995	1026.17	61.7452	1026.17	39.4472	1026.17	18.349
1033.89	104.163	1033.89	75.2664	1033.89	55.9661	1033.89	33.7019	1033.89	12.1075
1041.61	102.265	1041.61	73.3623	1041.61	51.7484	1041.61	29.8099	1041.61	6.9651
1049.32	101.196	1049.32	72.508	1049.32	49.0567	1049.32	27.5469	1049.32	3.21796
1057.04	100.656	1057.04	72.1826	1057.04	47.5267	1057.04	26.3914	1057.04	0.78812
1064.75	100.393	1064.75	72.0563	1064.75	46.6988	1064.75	25.8233	1064.75	-0.68176
1072.47	100.268	1072.47	72.0131	1072.47	46.2709	1072.47	25.5589	1072.47	-1.50743
1080.18	100.212	1080.18	72.0103	1080.18	46.0681	1080.18	25.4395	1080.18	-1.89919
1087.9	100.218	1087.9	72.0063	1087.9	46.0706	1087.9	25.4474	1087.9	-1.85201
1095.61	100.282	1095.61	72.0142	1095.61	46.2934	1095.61	25.5766	1095.61	-1.36353
1103.33	100.413	1103.33	72.0645	1103.33	46.7549	1103.33	25.8583	1103.33	-0.51033
1111.05	100.566	1111.05	72.1297	1111.05	47.2933	1111.05	26.2009	1111.05	0.37887
1118.76	100.702	1118.76	72.2029	1118.76	47.7436	1118.76	26.5127	1118.76	1.08922
1126.48	100.805	1126.48	72.2544	1126.48	48.059	1126.48	26.7411	1126.48	1.60014
1134.19	100.895	1134.19	72.3077	1134.19	48.3136	1134.19	26.9384	1134.19	2.02746
1141.91	100.971	1141.91	72.3505	1141.91	48.5165	1141.91	27.101	1141.91	2.38097
1149.62	101.044	1149.62	72.3947	1149.62	48.7004	1149.62	27.2509	1149.62	2.68574
1157.34	101.106	1157.34	72.4305	1157.34	48.8562	1157.34	27.3757	1157.34	2.94711
1165.05	101.163	1165.05	72.4659	1165.05	48.9972	1165.05	27.4942	1165.05	3.19565
1172.77	101.216	1172.77	72.4986	1172.77	49.1243	1172.77	27.6086	1172.77	3.41511
1180.49	101.284	1180.49	72.5448	1180.49	49.2782	1180.49	27.7489	1180.49	3.68343
1188.2	101.36	1188.2	72.5972	1188.2	49.4554	1188.2	27.9069	1188.2	4.00039
1195.92	101.447	1195.92	72.6617	1195.92	49.656	1195.92	28.0908	1195.92	4.35612
1203.63	101.54	1203.63	72.7282	1203.63	49.8679	1203.63	28.2889	1203.63	4.72273
1211.35	101.661	1211.35	72.8198	1211.35	50.131	1211.35	28.5395	1211.35	5.17582
1219.06	101.815	1219.06	72.9375	1219.06	50.4613	1219.06	28.8575	1219.06	5.74845
1226.78	102.032	1226.78	73.1159	1226.78	50.912	1226.78	29.3062	1226.78	6.52528
1234.5	102.383	1234.5	73.416	1234.5	51.6067	1234.5	30.0148	1234.5	7.68994
1242.21	103.074	1242.21	74.0717	1242.21	52.9279	1242.21	31.3872	1242.21	9.7389
1249.93	104.33	1249.93	75.4302	1249.93	55.2801	1249.93	33.876	1249.93	12.9669
1257.64	106.026	1257.64	77.5502	1257.64	58.3866	1257.64	37.2553	1257.64	16.664
1265.36	107.735	1265.36	79.9593	1265.36	61.405	1265.36	40.6373	1265.36	19.8253
1273.07	109.21	1273.07	82.2332	1273.07	63.929	1273.07	43.5232	1273.07	22.308
1280.79	110.377	1280.79	84.1653	1280.79	65.9023	1280.79	45.8047	1280.79	24.1703
1288.5	111.253	1288.5	85.7215	1288.5	67.373	1288.5	47.5385	1288.5	25.4353
1296.22	112.023	1296.22	87.0797	1296.22	68.614	1296.22	49.0084	1296.22	26.5135
1303.94	112.605	1303.94	88.1662	1303.94	69.5209	1303.94	50.0964	1303.94	27.2285
1311.65	112.922	1311.65	88.9219	1311.65	70.027	1311.65	50.7382	1311.65	27.4062
1319.37	113.317	1319.37	89.7391	1319.37	70.6864	1319.37	51.5329	1319.37	27.8766
1327.08	113.85	1327.08	90.6551	1327.08	71.5144	1327.08	52.4801	1327.08	28.692
1334.8	113.894	1334.8	90.9623	1334.8	71.5606	1334.8	52.6202	1334.8	28.4218
1342.51	114.104	1342.51	91.5025	1342.51	71.926	1342.51	53.1234	1342.51	28.6679
1350.23	114.586	1350.23	92.3436	1350.23	72.7092	1350.23	54.0092	1350.23	29.5618
1357.94	114.585	1357.94	92.5143	1357.94	72.6635	1357.94	54.0042	1357.94	29.2587
1365.66	114.529	1365.66	92.5972	1365.66	72.5422	1365.66	53.9195	1365.66	28.8843
1373.38	114.627	1373.38	92.903	1373.38	72.7374	1373.38	54.1482	1373.38	28.9629
1381.09	114.789	1381.09	93.2788	1381.09	73.0567	1381.09	54.4885	1381.09	29.2297
1388.81	114.686	1388.81	93.2371	1388.81	72.8667	1388.81	54.3092	1388.81	28.8089
1396.52	114.519	1396.52	93.0791	1396.52	72.5577	1396.52	54.0357	1396.52	28.284
1404.24	114.934	1404.24	93.7755	1404.24	73.2325	1404.24	54.8021	1404.24	29.1316
1411.95	115.088	1411.95	94.1575	1411.95	73.473	1411.95	55.094	1411.95	29.3457
1419.67	114.866	1419.67	93.9649	1419.67	73.063	1419.67	54.7296	1419.67	28.6584
1427.39	114.987	1427.39	94.2175	1427.39	73.2234	1427.39	54.9515	1427.39	28.7796
1435.1	115.193	1435.1	94.6404	1435.1	73.5729	1435.1	55.3668	1435.1	29.1582
1442.82	115.469	1442.82	95.1429	1442.82	74.045	1442.82	55.9012	1442.82	29.6968
1450.53	115.124	1450.53	94.7561	1450.53	73.4476	1450.53	55.2635	1450.53	28.7441
1458.25	114.687	1458.25	94.1842	1458.25	72.6762	1458.25	54.5167	1458.25	27.7075
1465.96	114.953	1465.96	94.6735	1465.96	73.097	1465.96	55.0116	1465.96	28.2818
1473.68	114.933	1473.68	94.7619	1473.68	73.1074	1473.68	55.0706	1473.68	28.2333
1481.39	115.091	1481.39	95.0547	1481.39	73.3633	1481.39	55.3768	1481.39	28.4642
1489.11	114.778	1489.11	94.6734	1489.11	72.8055	1489.11	54.8	1489.11	27.6606
1496.83	114.528	1496.83	94.4177	1496.83	72.3958	1496.83	54.4204	1496.83	27.118
1504.54	114.005	1504.54	93.7806	1504.54	71.5646	1504.54	53.5479	1504.54	25.9969
1512.26	113.307	1512.26	92.8079	1512.26	70.431	1512.26	52.3719	1512.26	24.4502
1519.97	113.153	1519.97	92.6079	1519.97	70.1332	1519.97	52.0836	1519.97	24.1049
1527.69	113.552	1527.69	93.2328	1527.69	70.7992	1527.69	52.83	1527.69	25.0327
1535.4	113.603	1535.4	93.3851	1535.4	70.8726	1535.4	52.8797	1535.4	25.1718
1543.12	113.32	1543.12	92.8939	1543.12	70.3982	1543.12	52.4103	1543.12	24.6317
1550.83	113.713	1550.83	93.4717	1550.83	71.0359	1550.83	53.0678	1550.83	25.531
1558.55	113.719	1558.55	93.4388	1558.55	71.0722	1558.55	53.1116	1558.55	25.7826
1566.27	113.947	1566.27	93.6666	1566.27	71.5259	1566.27	53.5518	1566.27	26.6094
1573.98	113.848	1573.98	93.3196	1573.98	71.4105	1573.98	53.3097	1573.98	26.6883
1581.7	113.7	1581.7	92.7903	1581.7	71.2935	1581.7	53.0032	1581.7	26.927
1589.41	113.065	1589.41	91.5465	1589.41	70.411	1589.41	51.804	1589.41	26.2412
1597.13	111.735	1597.13	89.1571	1597.13	68.436	1597.13	49.3728	1597.13	24.3525
1604.84	110.02	1604.84	86.1309	1604.84	65.7943	1604.84	46.2004	1604.84	21.7553
1612.56	108.263	1612.56	83.1681	1612.56	62.9596	1612.56	42.8999	1612.56	18.8696
1620.27	106.53	1620.27	80.3634	1620.27	60.0617	1620.27	39.6095	1620.27	15.8425
1627.99	105.644	1627.99	78.9804	1627.99	58.5465	1627.99	37.9079	1627.99	14.3527
1635.71	105.118	1635.71	78.2083	1635.71	57.589	1635.71	36.8898	1635.71	13.3418
1643.42	105.03	1643.42	78.1919	1643.42	57.3422	1643.42	36.736	1643.42	12.986
1651.14	105.234	1651.14	78.603	1651.14	57.6723	1651.14	37.2459	1651.14	13.3636
1658.85	106.121	1658.85	80.0625	1658.85	59.2955	1658.85	39.1088	1658.85	15.393
1666.57	106.675	1666.57	81.0697	1666.57	60.2245	1666.57	40.2327	1666.57	16.3371
1674.28	107.419	1674.28	82.5109	1674.28	61.3877	1674.28	41.735	1674.28	17.2972
1682	108.111	1682	83.8861	1682	62.485	1682	43.1392	1682	18.1748
1689.72	109.069	1689.72	85.694	1689.72	64.0336	1689.72	45.0223	1689.72	19.6817
1697.43	109.602	1697.43	86.7957	1697.43	64.8072	1697.43	46.0365	1697.43	20.2085
1705.15	110.511	1705.15	88.4896	1705.15	66.2186	1705.15	47.7655	1705.15	21.4954
1712.86	111.126	1712.86	89.6735	1712.86	67.1962	1712.86	48.8943	1712.86	22.4384
1720.58	111.938	1720.58	91.1773	1720.58	68.5058	1720.58	50.4544	1720.58	23.8286
1728.29	112.363	1728.29	92.033	1728.29	69.1447	1728.29	51.1947	1728.29	24.434
1736.01	112.241	1736.01	92.0284	1736.01	68.8283	1736.01	50.9621	1736.01	23.7279
1743.72	112.259	1743.72	92.2323	1743.72	68.841	1743.72	51.0612	1743.72	23.5469
1751.44	112.675	1751.44	93.0522	1751.44	69.5526	1751.44	51.9299	1751.44	24.3319
1759.16	113.285	1759.16	94.1056	1759.16	70.5329	1759.16	53.041	1759.16	25.5578
1766.87	113.382	1766.87	94.3582	1766.87	70.6156	1766.87	53.1613	1766.87	25.5568
1774.59	113.409	1774.59	94.484	1774.59	70.6553	1774.59	53.2613	1774.59	25.5617
1782.3	113.731	1782.3	95.1312	1782.3	71.2166	1782.3	53.9131	1782.3	26.237
1790.02	113.649	1790.02	95.0854	1790.02	71.0558	1790.02	53.7503	1790.02	25.9674
1797.73	113.591	1797.73	95.0139	1797.73	70.9192	1797.73	53.6449	1797.73	25.7261
1805.45	113.944	1805.45	95.6352	1805.45	71.5029	1805.45	54.3001	1805.45	26.5088
1813.16	114.21	1813.16	96.1535	1813.16	71.9554	1813.16	54.8238	1813.16	27.1212
1820.88	114.181	1820.88	96.1553	1820.88	71.8821	1820.88	54.745	1820.88	27.0229
1828.6	113.947	1828.6	95.7699	1828.6	71.453	1828.6	54.2889	1828.6	26.4536
1836.31	113.959	1836.31	95.8231	1836.31	71.4924	1836.31	54.3308	1836.31	26.5389
1844.03	113.835	1844.03	95.6782	1844.03	71.3281	1844.03	54.1629	1844.03	26.3443
1851.74	114.01	1851.74	95.921	1851.74	71.6137	1851.74	54.4888	1851.74	26.8036
1859.46	114.035	1859.46	95.9757	1859.46	71.6099	1859.46	54.4589	1859.46	26.8186
1867.17	113.72	1867.17	95.4958	1867.17	71.1044	1867.17	53.9102	1867.17	26.1871
1874.89	113.87	1874.89	95.774	1874.89	71.3878	1874.89	54.2554	1874.89	26.6277
1882.61	113.978	1882.61	95.984	1882.61	71.5407	1882.61	54.4236	1882.61	26.8538
1890.32	113.839	1890.32	95.7865	1890.32	71.2775	1890.32	54.1507	1890.32	26.4945
1898.04	113.884	1898.04	95.9258	1898.04	71.3725	1898.04	54.2721	1898.04	26.6351
1905.75	113.85	1905.75	95.9661	1905.75	71.3383	1905.75	54.2474	1905.75	26.5921
1913.47	113.677	1913.47	95.7202	1913.47	71.0429	1913.47	53.9344	1913.47	26.2075
1921.18	113.572	1921.18	95.5556	1921.18	70.8546	1921.18	53.7425	1921.18	25.9767
1928.9	113.696	1928.9	95.7874	1928.9	71.0828	1928.9	53.9921	1928.9	26.3393
1936.61	113.629	1936.61	95.7395	1936.61	70.9964	1936.61	53.8869	1936.61	26.2606
1944.33	113.417	1944.33	95.3827	1944.33	70.6494	1944.33	53.5146	1944.33	25.861
1952.05	113.439	1952.05	95.4084	1952.05	70.6789	1952.05	53.5522	1952.05	25.9735
1959.76	113.361	1959.76	95.3046	1959.76	70.5719	1959.76	53.4145	1959.76	25.8839
1967.48	113.214	1967.48	95.084	1967.48	70.3552	1967.48	53.1727	1967.48	25.6561
1975.19	113.19	1975.19	95.0403	1975.19	70.3167	1975.19	53.1405	1975.19	25.7004
1982.91	113.076	1982.91	94.8661	1982.91	70.1195	1982.91	52.9184	1982.91	25.4836
1990.62	112.864	1990.62	94.5359	1990.62	69.7913	1990.62	52.5421	1990.62	25.0773
1998.34	112.853	1998.34	94.5462	1998.34	69.7969	1998.34	52.5549	1998.34	25.1617
2006.05	112.837	2006.05	94.5451	2006.05	69.7693	2006.05	52.5386	2006.05	25.2025
2013.77	112.695	2013.77	94.3332	2013.77	69.5243	2013.77	52.2784	2013.77	24.9058
2021.49	112.624	2021.49	94.2401	2021.49	69.416	2021.49	52.153	2021.49	24.7923
2029.2	112.633	2029.2	94.3064	2029.2	69.4433	2029.2	52.1941	2029.2	24.8847
2036.92	112.552	2036.92	94.2192	2036.92	69.3111	2036.92	52.0748	2036.92	24.7576
2044.63	112.486	2044.63	94.1413	2044.63	69.1899	2044.63	51.9575	2044.63	24.6187
2052.35	112.476	2052.35	94.1583	2052.35	69.1673	2052.35	51.9256	2052.35	24.6102
2060.06	112.402	2060.06	94.1037	2060.06	69.0603	2060.06	51.8213	2060.06	24.4928
2067.78	112.334	2067.78	94.0409	2067.78	68.9496	2067.78	51.7349	2067.78	24.3889
2075.49	112.326	2075.49	94.0581	2075.49	68.9154	2075.49	51.7118	2075.49	24.3667
2083.21	112.287	2083.21	94.031	2083.21	68.8478	2083.21	51.6257	2083.21	24.277
2090.93	112.239	2090.93	94.0185	2090.93	68.7815	2090.93	51.5711	2090.93	24.2125
2098.64	112.209	2098.64	94.023	2098.64	68.7298	2098.64	51.549	2098.64	24.1903
2106.36	112.177	2106.36	94.001	2106.36	68.654	2106.36	51.4768	2106.36	24.099
2114.07	112.145	2114.07	93.9824	2114.07	68.5924	2114.07	51.4005	2114.07	24.0112
2121.79	112.123	2121.79	94.0176	2121.79	68.5688	2121.79	51.3955	2121.79	24.0052
2129.5	112.086	2129.5	94.0137	2129.5	68.5038	2129.5	51.3571	2129.5	23.9531
2137.22	112.053	2137.22	93.9894	2137.22	68.4214	2137.22	51.2782	2137.22	23.841
2144.94	112.043	2144.94	94.0136	2144.94	68.3945	2144.94	51.2473	2144.94	23.802
2152.65	112.028	2152.65	94.0656	2152.65	68.382	2152.65	51.257	2152.65	23.8024
2160.37	111.991	2160.37	94.0604	2160.37	68.3163	2160.37	51.2147	2160.37	23.7329
2168.08	111.969	2168.08	94.053	2168.08	68.249	2168.08	51.1536	2168.08	23.6419
2175.8	111.962	2175.8	94.0839	2175.8	68.2271	2175.8	51.1286	2175.8	23.6057
2183.51	111.944	2183.51	94.1312	2183.51	68.2103	2183.51	51.1333	2183.51	23.5922
2191.23	111.912	2191.23	94.1283	2191.23	68.1476	2191.23	51.0935	2191.23	23.5294
2198.94	111.893	2198.94	94.1252	2198.94	68.0867	2198.94	51.0381	2198.94	23.4455
2206.66	111.884	2206.66	94.1536	2206.66	68.0658	2206.66	51.0144	2206.66	23.4065
2214.38	111.865	2214.38	94.1928	2214.38	68.0451	2214.38	51.0102	2214.38	23.3873
2222.09	111.832	2222.09	94.1831	2222.09	67.9776	2222.09	50.9608	2222.09	23.3171
2229.81	111.812	2229.81	94.1829	2229.81	67.9185	2229.81	50.9068	2229.81	23.2392
2237.52	111.798	2237.52	94.2068	2237.52	67.8935	2237.52	50.8806	2237.52	23.1979
2245.24	111.775	2245.24	94.2329	2245.24	67.8626	2245.24	50.8612	2245.24	23.1605
2252.95	111.745	2252.95	94.2286	2252.95	67.7978	2252.95	50.815	2252.95	23.0972
2260.67	111.736	2260.67	94.2503	2260.67	67.7558	2260.67	50.7844	2260.67	23.0479
2268.38	111.726	2268.38	94.2825	2268.38	67.7394	2268.38	50.7716	2268.38	23.0169
2276.1	111.693	2276.1	94.2821	2276.1	67.689	2276.1	50.725	2276.1	22.9491
2283.82	111.644	2283.82	94.2489	2283.82	67.5922	2283.82	50.6404	2283.82	22.8384
2291.53	111.602	2291.53	94.2387	2291.53	67.5012	2291.53	50.5616	2291.53	22.7187
2299.25	111.546	2299.25	94.2164	2299.25	67.401	2299.25	50.4617	2299.25	22.5799
2306.96	111.512	2306.96	94.2485	2306.96	67.3258	2306.96	50.4043	2306.96	22.5095
2314.68	111.573	2314.68	94.4482	2314.68	67.3833	2314.68	50.5309	2314.68	22.6804
2322.39	111.775	2322.39	94.9025	2322.39	67.6612	2322.39	50.9377	2322.39	23.1962
2330.11	112.05	2330.11	95.4585	2330.11	68.0762	2330.11	51.4823	2330.11	23.9186
2337.83	112.144	2337.83	95.6708	2337.83	68.2336	2337.83	51.7156	2337.83	24.2324
2345.54	111.975	2345.54	95.4154	2345.54	67.9728	2345.54	51.4222	2345.54	23.8327
2353.26	112.113	2353.26	95.8056	2353.26	68.1441	2353.26	51.6433	2353.26	24.09
2360.97	112.302	2360.97	96.1507	2360.97	68.3916	2360.97	52.0461	2360.97	24.6005
2368.69	111.781	2368.69	95.0793	2368.69	67.6153	2368.69	51.1369	2368.69	23.3831
2376.4	111.322	2376.4	94.2222	2376.4	66.9522	2376.4	50.2542	2376.4	22.2251
2384.12	111.243	2384.12	94.1335	2384.12	66.8555	2384.12	50.0515	2384.12	21.9611
2391.83	111.293	2391.83	94.265	2391.83	66.9291	2391.83	50.0772	2391.83	22.0071
2399.55	111.298	2399.55	94.3174	2399.55	66.9248	2399.55	50.0661	2399.55	21.9966
2407.27	111.264	2407.27	94.3176	2407.27	66.869	2407.27	50.0391	2407.27	21.9586
2414.98	111.231	2414.98	94.3096	2414.98	66.8099	2414.98	49.9926	2414.98	21.8928
2422.7	111.207	2422.7	94.2948	2422.7	66.7609	2422.7	49.9305	2422.7	21.8163
2430.41	111.182	2430.41	94.2872	2430.41	66.713	2430.41	49.8777	2430.41	21.7536
2438.13	111.144	2438.13	94.2795	2438.13	66.6537	2438.13	49.8437	2438.13	21.7041
2445.84	111.106	2445.84	94.2592	2445.84	66.5874	2445.84	49.7885	2445.84	21.6265
2453.56	111.08	2453.56	94.2323	2453.56	66.5337	2453.56	49.7133	2453.56	21.5441
2461.27	111.049	2461.27	94.2201	2461.27	66.4839	2461.27	49.6638	2461.27	21.4833
2468.99	111.007	2468.99	94.2045	2468.99	66.4211	2468.99	49.6221	2468.99	21.4306
2476.71	110.965	2476.71	94.1749	2476.71	66.3483	2476.71	49.5587	2476.71	21.3511
2484.42	110.936	2484.42	94.1348	2484.42	66.2875	2484.42	49.4741	2484.42	21.2596
2492.14	110.904	2492.14	94.1184	2492.14	66.2365	2492.14	49.422	2492.14	21.2009
2499.85	110.856	2499.85	94.0894	2499.85	66.1651	2499.85	49.3699	2499.85	21.1424
2507.57	110.81	2507.57	94.0441	2507.57	66.0837	2507.57	49.2899	2507.57	21.0477
2515.28	110.774	2515.28	93.9969	2515.28	66.0191	2515.28	49.2063	2515.28	20.9575
2523	110.74	2523	93.9697	2523	65.9643	2523	49.1461	2523	20.8981
2530.72	110.687	2530.72	93.9257	2530.72	65.8822	2530.72	49.0812	2530.72	20.8285
2538.43	110.637	2538.43	93.868	2538.43	65.7935	2538.43	48.9909	2538.43	20.727
2546.15	110.6	2546.15	93.819	2546.15	65.7292	2546.15	48.9092	2546.15	20.643
2553.86	110.558	2553.86	93.778	2553.86	65.666	2553.86	48.8418	2553.86	20.5743
2561.58	110.504	2561.58	93.7189	2561.58	65.5768	2561.58	48.7602	2561.58	20.4937
2569.29	110.453	2569.29	93.6567	2569.29	65.4862	2569.29	48.6706	2569.29	20.3995
2577.01	110.411	2577.01	93.5992	2577.01	65.418	2577.01	48.581	2577.01	20.3128
2584.72	110.363	2584.72	93.5437	2584.72	65.3464	2584.72	48.5015	2584.72	20.2358
2592.44	110.305	2592.44	93.4661	2592.44	65.249	2592.44	48.4065	2592.44	20.1416
2600.16	110.251	2600.16	93.3966	2600.16	65.1576	2600.16	48.3133	2600.16	20.044
2607.87	110.202	2607.87	93.328	2607.87	65.0845	2607.87	48.2216	2607.87	19.9544
2615.59	110.15	2615.59	93.2553	2615.59	65.0039	2615.59	48.1258	2615.59	19.8626
2623.3	110.088	2623.3	93.1653	2623.3	64.8981	2623.3	48.0221	2623.3	19.7628
2631.02	110.032	2631.02	93.09	2631.02	64.8043	2631.02	47.9264	2631.02	19.6702
2638.73	109.979	2638.73	93.0146	2638.73	64.7282	2638.73	47.8336	2638.73	19.5826
2646.45	109.922	2646.45	92.9217	2646.45	64.6365	2646.45	47.722	2646.45	19.4795
2654.16	109.86	2654.16	92.822	2654.16	64.5267	2654.16	47.6066	2654.16	19.3756
2661.88	109.801	2661.88	92.7425	2661.88	64.432	2661.88	47.5138	2661.88	19.2861
2669.6	109.746	2669.6	92.6534	2669.6	64.349	2669.6	47.4102	2669.6	19.1913
2677.31	109.686	2677.31	92.5464	2677.31	64.2482	2677.31	47.2874	2677.31	19.0827
2685.03	109.621	2685.03	92.4367	2685.03	64.1364	2685.03	47.1666	2685.03	18.978
2692.74	109.557	2692.74	92.3463	2692.74	64.0401	2692.74	47.0685	2692.74	18.8883
2700.46	109.493	2700.46	92.2328	2700.46	63.9433	2700.46	46.9463	2700.46	18.7772
2708.17	109.43	2708.17	92.1043	2708.17	63.8305	2708.17	46.803	2708.17	18.6512
2715.89	109.36	2715.89	91.9826	2715.89	63.7137	2715.89	46.6788	2715.89	18.5454
2723.6	109.289	2723.6	91.8739	2723.6	63.6091	2723.6	46.5684	2723.6	18.4483
2731.32	109.22	2731.32	91.742	2731.32	63.5032	2731.32	46.431	2731.32	18.329
2739.04	109.154	2739.04	91.6003	2739.04	63.386	2739.04	46.2801	2739.04	18.1985
2746.75	109.08	2746.75	91.4679	2746.75	63.2655	2746.75	46.1496	2746.75	18.0876
2754.47	109.002	2754.47	91.3415	2754.47	63.1509	2754.47	46.0275	2754.47	17.9844
2762.18	108.93	2762.18	91.1886	2762.18	63.0313	2762.18	45.8712	2762.18	17.8522
2769.9	108.858	2769.9	91.0278	2769.9	62.9038	2769.9	45.7077	2769.9	17.711
2777.61	108.779	2777.61	90.8755	2777.61	62.7751	2777.61	45.5658	2777.61	17.5971
2785.33	108.695	2785.33	90.7278	2785.33	62.6489	2785.33	45.4268	2785.33	17.4834
2793.05	108.615	2793.05	90.5516	2793.05	62.5176	2793.05	45.2541	2793.05	17.333
2800.76	108.536	2800.76	90.3697	2800.76	62.3812	2800.76	45.0764	2800.76	17.1856
2808.48	108.449	2808.48	90.1952	2808.48	62.2427	2808.48	44.9175	2808.48	17.0629
2816.19	108.356	2816.19	90.0168	2816.19	62.1001	2816.19	44.7508	2816.19	16.9265
2823.91	108.265	2823.91	89.81	2823.91	61.9507	2823.91	44.5524	2823.91	16.7618
2831.62	108.175	2831.62	89.5986	2831.62	61.7985	2831.62	44.3501	2831.62	16.6013
2839.34	108.073	2839.34	89.3767	2839.34	61.6312	2839.34	44.1401	2839.34	16.4472
2847.05	107.957	2847.05	89.1177	2847.05	61.4351	2847.05	43.8812	2847.05	16.2573
2854.77	107.851	2854.77	88.8555	2854.77	61.2523	2854.77	43.6302	2854.77	16.0567
2862.49	107.757	2862.49	88.6406	2862.49	61.1019	2862.49	43.4378	2862.49	15.896
2870.2	107.654	2870.2	88.429	2870.2	60.9443	2870.2	43.2486	2870.2	15.7493
2877.92	107.544	2877.92	88.1968	2877.92	60.7693	2877.92	43.0328	2877.92	15.5776
2885.63	107.436	2885.63	87.9398	2885.63	60.5894	2885.63	42.7898	2885.63	15.3852
2893.35	107.325	2893.35	87.6728	2893.35	60.405	2893.35	42.5434	2893.35	15.1931
2901.06	107.204	2901.06	87.391	2901.06	60.203	2901.06	42.2874	2901.06	14.9911
2908.78	107.081	2908.78	87.0957	2908.78	59.9864	2908.78	42.0101	2908.78	14.78
2916.49	106.957	2916.49	86.7755	2916.49	59.7613	2916.49	41.7106	2916.49	14.5603
2924.21	106.837	2924.21	86.4694	2924.21	59.5518	2924.21	41.4442	2924.21	14.3394
2931.93	106.719	2931.93	86.2022	2931.93	59.3616	2931.93	41.2288	2931.93	14.1459
2939.64	106.607	2939.64	85.9586	2939.64	59.1831	2939.64	41.0294	2939.64	13.9808
2947.36	106.495	2947.36	85.6984	2947.36	59.0001	2947.36	40.8019	2947.36	13.8014
2955.07	106.371	2955.07	85.4042	2955.07	58.7867	2955.07	40.5322	2955.07	13.5855
2962.79	106.238	2962.79	85.0944	2962.79	58.557	2962.79	40.2484	2962.79	13.36
2970.5	106.105	2970.5	84.789	2970.5	58.3326	2970.5	39.9787	2970.5	13.1341
2978.22	105.975	2978.22	84.4769	2978.22	58.1195	2978.22	39.7132	2978.22	12.9033
2985.94	105.846	2985.94	84.1588	2985.94	57.8992	2985.94	39.4331	2985.94	12.6709
2993.65	105.712	2993.65	83.8392	2993.65	57.6654	2993.65	39.1563	2993.65	12.4548
3001.37	105.578	3001.37	83.5263	3001.37	57.4321	3001.37	38.8835	3001.37	12.2436
3009.08	105.437	3009.08	83.1906	3009.08	57.1882	3009.08	38.5891	3009.08	11.9961
3016.8	105.302	3016.8	82.8551	3016.8	56.9523	3016.8	38.2991	3016.8	11.763
3024.51	105.164	3024.51	82.5178	3024.51	56.7029	3024.51	37.9924	3024.51	11.512
3032.23	105.01	3032.23	82.1629	3032.23	56.4347	3032.23	37.672	3032.23	11.2326
3039.94	104.879	3039.94	81.8406	3039.94	56.2087	3039.94	37.3844	3039.94	11.0172
3047.66	104.737	3047.66	81.4959	3047.66	55.9511	3047.66	37.0566	3047.66	10.7522
3055.38	104.579	3055.38	81.1242	3055.38	55.6617	3055.38	36.7019	3055.38	10.4377
3063.09	104.423	3063.09	80.7641	3063.09	55.3832	3063.09	36.362	3063.09	10.1494
3070.81	104.272	3070.81	80.4158	3070.81	55.1207	3070.81	36.0343	3070.81	9.88574
3078.52	104.119	3078.52	80.0513	3078.52	54.835	3078.52	35.675	3078.52	9.57203
3086.24	103.966	3086.24	79.6928	3086.24	54.5508	3086.24	35.3243	3086.24	9.2744
3093.95	103.804	3093.95	79.3277	3093.95	54.253	3093.95	34.9618	3093.95	8.96024
3101.67	103.639	3101.67	78.9493	3101.67	53.9454	3101.67	34.5819	3101.67	8.61396
3109.38	103.483	3109.38	78.5884	3109.38	53.6474	3109.38	34.2127	3109.38	8.28184
3117.1	103.318	3117.1	78.2169	3117.1	53.3289	3117.1	33.8272	3117.1	7.92385
3124.82	103.158	3124.82	77.8637	3124.82	53.0284	3124.82	33.4643	3124.82	7.60067
3132.53	103.004	3132.53	77.5206	3132.53	52.7367	3132.53	33.1068	3132.53	7.27974
3140.25	102.851	3140.25	77.1752	3140.25	52.4317	3140.25	32.7335	3140.25	6.93344
3147.96	102.693	3147.96	76.8292	3147.96	52.1169	3147.96	32.3573	3147.96	6.57674
3155.68	102.532	3155.68	76.4844	3155.68	51.7953	3155.68	31.9754	3155.68	6.20269
3163.39	102.372	3163.39	76.1418	3163.39	51.4676	3163.39	31.5837	3163.39	5.80137
3171.11	102.211	3171.11	75.8028	3171.11	51.1336	3171.11	31.1878	3171.11	5.39023
3178.83	102.055	3178.83	75.4777	3178.83	50.8048	3178.83	30.8008	3178.83	4.98363
3186.54	101.907	3186.54	75.1758	3186.54	50.4923	3186.54	30.437	3186.54	4.58692
3194.26	101.765	3194.26	74.8858	3194.26	50.1826	3194.26	30.077	3194.26	4.18255
3201.97	101.631	3201.97	74.6158	3201.97	49.8846	3201.97	29.732	3201.97	3.79742
3209.69	101.505	3209.69	74.3713	3209.69	49.6037	3209.69	29.4124	3209.69	3.41736
3217.4	101.389	3217.4	74.1498	3217.4	49.3393	3217.4	29.1146	3217.4	3.05082
3225.12	101.29	3225.12	73.9568	3225.12	49.1054	3225.12	28.851	3225.12	2.73197
3232.83	101.2	3232.83	73.7866	3232.83	48.8933	3232.83	28.6123	3232.83	2.42844
3240.55	101.121	3240.55	73.641	3240.55	48.7024	3240.55	28.4004	3240.55	2.14972
3248.27	101.049	3248.27	73.5143	3248.27	48.5281	3248.27	28.2117	3248.27	1.90211
3255.98	100.987	3255.98	73.4007	3255.98	48.3706	3255.98	28.0393	3255.98	1.66459
3263.7	100.93	3263.7	73.3003	3263.7	48.2273	3263.7	27.8839	3263.7	1.44514
3271.41	100.874	3271.41	73.2058	3271.41	48.0867	3271.41	27.7347	3271.41	1.22941
3279.13	100.82	3279.13	73.1161	3279.13	47.9489	3279.13	27.5895	3279.13	1.01539
3286.84	100.771	3286.84	73.0331	3286.84	47.8192	3286.84	27.4525	3286.84	0.80965
3294.56	100.721	3294.56	72.9508	3294.56	47.6863	3294.56	27.3134	3294.56	0.59867
3302.27	100.672	3302.27	72.8704	3302.27	47.5521	3302.27	27.1745	3302.27	0.3814
3309.99	100.62	3309.99	72.7855	3309.99	47.4077	3309.99	27.0272	3309.99	0.13863
3317.71	100.57	3317.71	72.7041	3317.71	47.2665	3317.71	26.8818	3317.71	-0.0965
3325.42	100.519	3325.42	72.6254	3325.42	47.1212	3325.42	26.7347	3325.42	-0.34513
3333.14	100.468	3333.14	72.548	3333.14	46.9716	3333.14	26.5861	3333.14	-0.60967
3340.85	100.421	3340.85	72.4784	3340.85	46.8306	3340.85	26.4469	3340.85	-0.85257
3348.57	100.377	3348.57	72.4135	3348.57	46.6948	3348.57	26.315	3348.57	-1.09435
3356.28	100.333	3356.28	72.3515	3356.28	46.5581	3356.28	26.1852	3356.28	-1.35485
3364	100.294	3364	72.2986	3364	46.4338	3364	26.0692	3364	-1.58688
3371.71	100.263	3371.71	72.2552	3371.71	46.3293	3371.71	25.9713	3371.71	-1.7786
3379.43	100.234	3379.43	72.2169	3379.43	46.2319	3379.43	25.8792	3379.43	-1.9711
3387.15	100.21	3387.15	72.1845	3387.15	46.1411	3387.15	25.7966	3387.15	-2.15108
3394.86	100.191	3394.86	72.1587	3394.86	46.0642	3394.86	25.7291	3394.86	-2.30403
3402.58	100.174	3402.58	72.1379	3402.58	46.0034	3402.58	25.6759	3402.58	-2.4298
3410.29	100.16	3410.29	72.1194	3410.29	45.9498	3410.29	25.6272	3410.29	-2.53982
3418.01	100.145	3418.01	72.1017	3418.01	45.8969	3418.01	25.5802	3418.01	-2.64906
3425.72	100.135	3425.72	72.0919	3425.72	45.8591	3425.72	25.548	3425.72	-2.73599
3433.44	100.13	3433.44	72.0873	3433.44	45.8349	3433.44	25.5282	3433.44	-2.78962
3441.16	100.12	3441.16	72.0786	3441.16	45.8018	3441.16	25.5	3441.16	-2.85685
3448.87	100.115	3448.87	72.0734	3448.87	45.7815	3448.87	25.4843	3448.87	-2.89949
3456.59	100.116	3456.59	72.0715	3456.59	45.7769	3456.59	25.4809	3456.59	-2.91303
3464.3	100.116	3464.3	72.0726	3464.3	45.779	3464.3	25.4839	3464.3	-2.9121
3472.02	100.117	3472.02	72.0753	3472.02	45.7824	3472.02	25.4876	3472.02	-2.90606
3479.73	100.118	3479.73	72.0778	3479.73	45.7864	3479.73	25.4915	3479.73	-2.90229
3487.45	100.121	3487.45	72.0834	3487.45	45.7995	3487.45	25.5021	3487.45	-2.87708
3495.16	100.125	3495.16	72.0909	3495.16	45.8205	3495.16	25.5199	3495.16	-2.8386
3502.88	100.129	3502.88	72.0949	3502.88	45.8302	3502.88	25.5318	3502.88	-2.82001
3510.6	100.139	3510.6	72.1059	3510.6	45.8679	3510.6	25.5632	3510.6	-2.73833
3518.31	100.148	3518.31	72.1174	3518.31	45.9013	3518.31	25.5898	3518.31	-2.68003
3526.03	100.157	3526.03	72.1278	3526.03	45.9312	3526.03	25.6173	3526.03	-2.62351
3533.74	100.174	3533.74	72.1477	3533.74	45.9912	3533.74	25.6693	3533.74	-2.49518
3541.46	100.188	3541.46	72.1695	3541.46	46.0438	3541.46	25.7171	3541.46	-2.40635
3549.17	100.201	3549.17	72.1889	3549.17	46.0921	3549.17	25.7622	3549.17	-2.31664
3556.89	100.221	3556.89	72.2158	3556.89	46.1619	3556.89	25.8215	3556.89	-2.18454
3564.6	100.231	3564.6	72.2304	3564.6	46.1949	3564.6	25.8559	3564.6	-2.14347
3572.32	100.265	3572.32	72.2794	3572.32	46.3077	3572.32	25.9609	3572.32	-1.90249
3580.04	100.295	3580.04	72.3238	3580.04	46.4007	3580.04	26.044	3580.04	-1.73419
3587.75	100.315	3587.75	72.3589	3587.75	46.4614	3587.75	26.1082	3587.75	-1.65675
3595.47	100.348	3595.47	72.4105	3595.47	46.561	3595.47	26.2061	3595.47	-1.47233
3603.18	100.386	3603.18	72.475	3603.18	46.6771	3603.18	26.3152	3603.18	-1.26922
3610.9	100.413	3610.9	72.5209	3610.9	46.7442	3610.9	26.3853	3610.9	-1.19298
3618.61	100.464	3618.61	72.6074	3618.61	46.886	3618.61	26.5329	3618.61	-0.9511
3626.33	100.529	3626.33	72.72	3626.33	47.0716	3626.33	26.72	3626.33	-0.61612
3634.05	100.625	3634.05	72.8878	3634.05	47.3305	3634.05	26.9852	3634.05	-0.14964
3641.76	100.693	3641.76	73.0221	3641.76	47.5025	3641.76	27.1554	3641.76	0.10532
3649.48	100.772	3649.48	73.1941	3649.48	47.6893	3649.48	27.3823	3649.48	0.3266
3657.19	100.947	3657.19	73.5304	3657.19	48.1232	3657.19	27.853	3657.19	1.06193
3664.91	101.075	3664.91	73.8009	3664.91	48.4133	3664.91	28.1481	3664.91	1.47292
3672.62	101.164	3672.62	74.0329	3672.62	48.5813	3672.62	28.3808	3672.62	1.58029
3680.34	101.357	3680.34	74.4609	3680.34	49.0014	3680.34	28.8795	3680.34	2.18762
3688.05	101.51	3688.05	74.8156	3688.05	49.3241	3688.05	29.248	3688.05	2.62454
3695.77	101.686	3695.77	75.2145	3695.77	49.6864	3695.77	29.6753	3695.77	3.12967
3703.49	101.794	3703.49	75.4903	3703.49	49.8963	3703.49	29.9094	3703.49	3.37838
3711.2	101.839	3711.2	75.6428	3711.2	49.9646	3711.2	30.027	3711.2	3.35482
3718.92	101.898	3718.92	75.8138	3718.92	50.0729	3718.92	30.173	3718.92	3.44036
3726.63	101.926	3726.63	75.93	3726.63	50.1096	3726.63	30.224	3726.63	3.4137
3734.35	101.894	3734.35	75.9145	3734.35	50.014	3734.35	30.1518	3734.35	3.17053
3742.06	101.88	3742.06	75.9277	3742.06	49.9704	3742.06	30.1315	3742.06	3.01347
3749.78	101.916	3749.78	76.0109	3749.78	50.0461	3749.78	30.249	3749.78	3.1377
3757.49	102.078	3757.49	76.3559	3757.49	50.4014	3757.49	30.6544	3757.49	3.74947
3765.21	102.207	3765.21	76.6496	3765.21	50.671	3765.21	30.939	3765.21	4.19356
3772.93	102.292	3772.93	76.8506	3772.93	50.8461	3772.93	31.1367	3772.93	4.47183
3780.64	102.335	3780.64	76.9707	3780.64	50.9339	3780.64	31.2388	3780.64	4.59338
3788.36	102.368	3788.36	77.0758	3788.36	50.9972	3788.36	31.316	3788.36	4.67135
3796.07	102.331	3796.07	77.0496	3796.07	50.9001	3796.07	31.2019	3796.07	4.45814
3803.79	102.272	3803.79	76.9326	3803.79	50.7688	3803.79	31.1	3803.79	4.21819
3811.5	102.326	3811.5	77.0734	3811.5	50.8787	3811.5	31.2152	3811.5	4.39141
3819.22	102.27	3819.22	76.9821	3819.22	50.7458	3819.22	31.0811	3819.22	4.12421
3826.93	102.273	3826.93	77.0117	3826.93	50.7597	3826.93	31.1149	3826.93	4.13666
3834.65	102.256	3834.65	77.0099	3834.65	50.7182	3834.65	31.0624	3834.65	4.02334
3842.37	102.253	3842.37	77.006	3842.37	50.714	3842.37	31.078	3842.37	4.02316
3850.08	102.283	3850.08	77.0968	3850.08	50.7679	3850.08	31.1284	3850.08	4.08062
3857.8	102.255	3857.8	77.0422	3857.8	50.7074	3857.8	31.0804	3857.8	3.98375
3865.51	102.258	3865.51	77.0733	3865.51	50.7125	3865.51	31.0871	3865.51	3.97385
3873.23	102.284	3873.23	77.1355	3873.23	50.7724	3873.23	31.1657	3873.23	4.08206
3880.94	102.327	3880.94	77.2507	3880.94	50.8644	3880.94	31.2666	3880.94	4.22638
3888.66	102.333	3888.66	77.2763	3888.66	50.8765	3888.66	31.2828	3888.66	4.2473
3896.38	102.32	3896.38	77.2714	3896.38	50.8426	3896.38	31.238	3896.38	4.15452
3904.09	102.325	3904.09	77.2679	3904.09	50.8587	3904.09	31.2817	3904.09	4.21119
3911.81	102.423	3911.81	77.5004	3911.81	51.0695	3911.81	31.5102	3911.81	4.58649
3919.52	102.404	3919.52	77.4899	3919.52	51.0256	3919.52	31.4513	3919.52	4.48334
3927.24	102.385	3927.24	77.4534	3927.24	50.9854	3927.24	31.423	3927.24	4.40928
3934.95	102.416	3934.95	77.5263	3934.95	51.0449	3934.95	31.492	3934.95	4.52661
3942.67	102.425	3942.67	77.5634	3942.67	51.0598	3942.67	31.5086	3942.67	4.54582
3950.38	102.424	3950.38	77.566	3950.38	51.0547	3950.38	31.5102	3950.38	4.53767
3958.1	102.464	3958.1	77.6633	3958.1	51.1378	3958.1	31.6045	3958.1	4.68618
3965.82	102.475	3965.82	77.7025	3965.82	51.1568	3965.82	31.6254	3965.82	4.7221
3973.53	102.482	3973.53	77.7256	3973.53	51.163	3973.53	31.6386	3973.53	4.72871
3981.25	102.491	3981.25	77.7549	3981.25	51.178	3981.25	31.6594	3981.25	4.75853
3988.96	102.499	3988.96	77.7848	3988.96	51.1925	3988.96	31.6777	3988.96	4.78133
3996.68	102.498	3996.68	77.7917	3996.68	51.1841	3996.68	31.6714	3996.68	4.76745
4004.39	102.505	4004.39	77.8222	4004.39	51.1947	4004.39	31.6889	4004.39	4.78908
4012.11	102.497	4012.11	77.8162	4012.11	51.1757	4012.11	31.6688	4012.11	4.75763
4019.82	102.5	4019.82	77.832	4019.82	51.178	4019.82	31.674	4019.82	4.75352
4027.54	102.498	4027.54	77.8315	4027.54	51.1649	4027.54	31.6639	4027.54	4.73378
4035.26	102.503	4035.26	77.8508	4035.26	51.1706	4035.26	31.6728	4035.26	4.74382
4042.97	102.493	4042.97	77.8412	4042.97	51.1458	4042.97	31.6476	4042.97	4.69687
4050.69	102.496	4050.69	77.8555	4050.69	51.1474	4050.69	31.6544	4050.69	4.69748
4058.4	102.493	4058.4	77.8581	4058.4	51.1345	4058.4	31.6428	4058.4	4.68215
4066.12	102.493	4066.12	77.8696	4066.12	51.1319	4066.12	31.6448	4066.12	4.67541
4073.83	102.484	4073.83	77.8584	4073.83	51.1079	4073.83	31.6191	4073.83	4.63168
4081.55	102.481	4081.55	77.8585	4081.55	51.0969	4081.55	31.6096	4081.55	4.60868
4089.27	102.475	4089.27	77.8509	4089.27	51.0769	4089.27	31.5927	4089.27	4.58132
4096.98	102.477	4096.98	77.8613	4096.98	51.0737	4096.98	31.5923	4096.98	4.57786
4104.7	102.465	4104.7	77.8484	4104.7	51.0478	4104.7	31.5668	4104.7	4.53331
4112.41	102.465	4112.41	77.8531	4112.41	51.0449	4112.41	31.5654	4112.41	4.524
4120.13	102.46	4120.13	77.8482	4120.13	51.0297	4120.13	31.5476	4120.13	4.50227
4127.84	102.456	4127.84	77.8483	4127.84	51.0187	4127.84	31.5396	4127.84	4.48187
4135.56	102.443	4135.56	77.8298	4135.56	50.9897	4135.56	31.5093	4135.56	4.43207
4143.27	102.442	4143.27	77.8343	4143.27	50.9831	4143.27	31.5042	4143.27	4.42386
4150.99	102.434	4150.99	77.8238	4150.99	50.9624	4150.99	31.4824	4150.99	4.38988
4158.71	102.43	4158.71	77.8231	4158.71	50.9534	4158.71	31.4742	4158.71	4.3715
4166.42	102.421	4166.42	77.8101	4166.42	50.9285	4166.42	31.4512	4166.42	4.34087
4174.14	102.418	4174.14	77.8073	4174.14	50.9184	4174.14	31.4408	4174.14	4.32313
4181.85	102.41	4181.85	77.7912	4181.85	50.8946	4181.85	31.413	4181.85	4.27992
4189.57	102.404	4189.57	77.7867	4189.57	50.882	4189.57	31.4027	4189.57	4.26289
4197.28	102.393	4197.28	77.7694	4197.28	50.8555	4197.28	31.3736	4197.28	4.22452
4205	102.389	4205	77.7683	4205	50.8464	4205	31.365	4205	4.20732
4212.71	102.378	4212.71	77.7487	4212.71	50.8191	4212.71	31.3376	4212.71	4.16325
4220.43	102.374	4220.43	77.7437	4220.43	50.8074	4220.43	31.3268	4220.43	4.14784
4228.15	102.364	4228.15	77.7285	4228.15	50.7821	4228.15	31.3024	4228.15	4.11189
4235.86	102.36	4235.86	77.7219	4235.86	50.7704	4235.86	31.2888	4235.86	4.0856
4243.58	102.348	4243.58	77.7023	4243.58	50.7456	4243.58	31.2579	4243.58	4.04383
4251.29	102.341	4251.29	77.6955	4251.29	50.7317	4251.29	31.2464	4251.29	4.02766
4259.01	102.33	4259.01	77.6728	4259.01	50.7027	4259.01	31.2152	4259.01	3.98395
4266.72	102.325	4266.72	77.6644	4266.72	50.6919	4266.72	31.2047	4266.72	3.96293
4274.44	102.313	4274.44	77.6401	4274.44	50.663	4274.44	31.1758	4274.44	3.91858
4282.16	102.307	4282.16	77.6333	4282.16	50.6495	4282.16	31.1622	4282.16	3.89992
4289.87	102.294	4289.87	77.6151	4289.87	50.6236	4289.87	31.1329	4289.87	3.86278
4297.59	102.29	4297.59	77.6044	4297.59	50.612	4297.59	31.1158	4297.59	3.83395
4305.3	102.279	4305.3	77.5817	4305.3	50.5845	4305.3	31.0834	4305.3	3.7882
4313.02	102.273	4313.02	77.5721	4313.02	50.5695	4313.02	31.0715	4313.02	3.77736
4320.73	102.261	4320.73	77.5469	4320.73	50.5414	4320.73	31.0392	4320.73	3.73282
4328.45	102.255	4328.45	77.5385	4328.45	50.5311	4328.45	31.0263	4328.45	3.70464
4336.16	102.24	4336.16	77.5125	4336.16	50.4993	4336.16	30.995	4336.16	3.66341
4343.88	102.235	4343.88	77.5027	4343.88	50.4848	4343.88	30.9811	4343.88	3.64885
4351.6	102.224	4351.6	77.4809	4351.6	50.4582	4351.6	30.9513	4351.6	3.60319
4359.31	102.218	4359.31	77.4663	4359.31	50.4455	4359.31	30.935	4359.31	3.57832
4367.03	102.207	4367.03	77.4428	4367.03	50.4178	4367.03	30.9034	4367.03	3.53956
4374.74	102.202	4374.74	77.4332	4374.74	50.4016	4374.74	30.8911	4374.74	3.51822
4382.46	102.189	4382.46	77.4063	4382.46	50.3699	4382.46	30.8564	4382.46	3.46957
4390.17	102.182	4390.17	77.3964	4390.17	50.3585	4390.17	30.8435	4390.17	3.45267
4397.89	102.17	4397.89	77.3701	4397.89	50.3287	4397.89	30.8136	4397.89	3.4071
4405.6	102.168	4405.6	77.359	4405.6	50.3158	4405.6	30.7989	4405.6	3.38519
4413.32	102.154	4413.32	77.3369	4413.32	50.2887	4413.32	30.769	4413.32	3.34554
4421.04	102.145	4421.04	77.3217	4421.04	50.2755	4421.04	30.7551	4421.04	3.3247
4428.75	102.132	4428.75	77.2959	4428.75	50.2474	4428.75	30.722	4428.75	3.27866
4436.47	102.129	4436.47	77.2864	4436.47	50.2347	4436.47	30.7097	4436.47	3.26129
4444.18	102.117	4444.18	77.261	4444.18	50.204	4444.18	30.6773	4444.18	3.21648
4451.9	102.113	4451.9	77.2508	4451.9	50.1919	4451.9	30.666	4451.9	3.19895
4459.61	102.101	4459.61	77.2234	4459.61	50.1608	4459.61	30.6334	4459.61	3.15567
4467.33	102.094	4467.33	77.2124	4467.33	50.1504	4467.33	30.6189	4467.33	3.13359
4475.04	102.081	4475.04	77.189	4475.04	50.1224	4475.04	30.5902	4475.04	3.08543
4482.76	102.075	4482.76	77.174	4482.76	50.1063	4482.76	30.5775	4482.76	3.0707
4490.48	102.064	4490.48	77.1474	4490.48	50.0784	4490.48	30.5456	4490.48	3.02924
4498.19	102.059	4498.19	77.1361	4498.19	50.0675	4498.19	30.5341	4498.19	3.00456
4505.91	102.044	4505.91	77.1092	4505.91	50.0365	4505.91	30.5004	4505.91	2.96423
4513.62	102.039	4513.62	77.1018	4513.62	50.025	4513.62	30.4895	4513.62	2.95161
4521.34	102.027	4521.34	77.0757	4521.34	49.9958	4521.34	30.4575	4521.34	2.89068
4529.05	102.022	4529.05	77.0626	4529.05	49.9865	4529.05	30.443	4529.05	2.87497
4536.77	102.01	4536.77	77.0387	4536.77	49.9587	4536.77	30.4136	4536.77	2.84388
4544.49	102.007	4544.49	77.0251	4544.49	49.945	4544.49	30.4002	4544.49	2.81618
4552.2	101.995	4552.2	76.9979	4552.2	49.9165	4552.2	30.3657	4552.2	2.7703
4559.92	101.991	4559.92	76.9889	4559.92	49.9073	4559.92	30.3565	4559.92	2.76497
4567.63	101.978	4567.63	76.9631	4567.63	49.8751	4567.63	30.3234	4567.63	2.71428
4575.35	101.972	4575.35	76.9531	4575.35	49.8648	4575.35	30.3113	4575.35	2.69644
4583.06	101.959	4583.06	76.9254	4583.06	49.8367	4583.06	30.2801	4583.06	2.65331
4590.78	101.958	4590.78	76.9142	4590.78	49.8278	4590.78	30.2697	4590.78	2.63566
4598.49	101.945	4598.49	76.8918	4598.49	49.7989	4598.49	30.2396	4598.49	2.59191
4606.21	101.939	4606.21	76.8786	4606.21	49.7871	4606.21	30.2264	4606.21	2.57144
